# Supplementary material for: Influence of Personal, Environmental, and Community Factors on Cigarette Smoking in Adolescents: A Population-Based Study from Taiwan
Source: Healthcare (Basel). 2022 Mar 14;10(3):534. doi: 10.3390/healthcare10030534 (PMC8951170; doi:10.3390/healthcare10030534)
Supplement: Supplementary file 1 [file healthcare-10-00534-s001.zip]

Archive with 1 entries (1 files):
- healthcare-1588402-supplementary.pdf
